# Supplementary material for: Identification of influential probe types in epigenetic predictions of human traits: implications for microarray design
Source: Clin Epigenetics. 2022 Aug 10;14:100. doi: 10.1186/s13148-022-01320-9 (PMC9367152; doi:10.1186/s13148-022-01320-9)
Supplement: Supplementary file 1 — Additional file 1: Table S1. Demographic and summary data for Set 1 and Set 2 - Generation Scotland. Table S2. REML analyses - primary probe sets (non-mQTL probes). Table S3. REML analyses—permuted probe sets. Table S4. DNAm-based prediction analyses—primary probe sets (non-mQTL probes). Table S5. R2 estimates from linear DNAm-based predictors in the literature. Table S6. DNAm-based prediction analyses—permuted sets. Table S7. REML for chronological age. Table S8. DNAm-based prediction of chronological age. Table S9. Enrichment of genomic features in highly variable sites. Table S10. Description of probe sets compared in variance component and prediction analyses. Table S11. REML—mQTL probes vs. non-mQTL probes. Table S12. REML—EWAS Catalog probes vs. non-mQTL probes. Table S13. REML—hypo- and hypermethylated probes vs. non-mQTL probes. Table S14. REML for chronological age—sensitivity analyses. Table S15. DNAm-based prediction—mQTL probes vs. non-mQTL probes. Table S16. DNAm-based prediction—EWAS Catalog probes vs. non-mQTL probes. Table S17. DNAm-based prediction—hypo- and hypermethylated probes vs. non-mQTL probes. Table S18. DNAm-based prediction of chronological age—sensitivity analyses. [file 13148_2022_1320_MOESM1_ESM.xlsx]

## Sheet: Legend
Supplementary Tables. Legend is provided below to navigate to respective tables of interest (Tables S1-S18)
	Table	Description
	Table S1	Demographic and summary data for Set 1 and Set 2 - Generation Scotland
	Table S2	REML analyses - primary probe sets (non-mQTL probes)
	Table S3	REML analyses - permuted probe sets
	Table S4	DNAm-based prediction analyses - primary probe sets (non-mQTL probes)
	Table S5	R2 estimates from linear DNAm-based predictors in literature
	Table S6	DNAm-based prediction analyses - permuted sets
	Table S7	REML for chronological age
	Table S8	DNAm-based prediction of chronological age
	Table S9	Enrichment of genomic features in highly variable sites
	Table S10	Description of probe sets compared in variance component and prediction analyses
	Table S11	REML - mQTL probes vs. non-mQTL probes
	Table S12	REML - EWAS Catalog probes vs. non-mQTL probes
	Table S13	REML - hypo- and hypermethylated probes vs. non-mQTL probes
	Table S14	REML for chronological age - sensitivity analyses
	Table S15	DNAm-based prediction - mQTL probes vs. non-mQTL probes
	Table S16	DNAm-based prediction - EWAS Catalog probes vs. non-mQTL probes
	Table S17	DNAm-based prediction - hypo- and hypermethylated probes vs. non-mQTL probes
	Table S18	DNAm-based prediction of chronological age - sensitivity analyses

## Sheet: Table S1 - Summary data
Table S1. Summary data for demographic variables, and seventeen biochemical and complex traits in the test and training samples within Generation Scotland
				Test Sample			Training Sample
	Trait	Trait Abbrev.	Units	n	Mean	SD	n	Mean	SD
	Chronological Age	age	years	2578	50.02	12.5	4450	51.39	13.19
	Trait	Trait Abbrev.	Units	n	Females/Male	% Female	n	Females/Male	% Female
	Sex	sex	-	2578	1583/995	61.4	4450	2506/1944	56.31
	Trait	Trait Abbrev.	Units	n	Mean	SD	n	Mean	SD
	Body Fat Percentage	fat	%	2516	31.281	9.43834	4327	30.1222	9.15534
	Body Mass Index	bmi	kg/m2	2549	27.2764	5.24575	4389	26.7981	4.85229
	Creatinine	creatinine	μmol/L	2555	73.0728	13.9036	4407	73.5523	13.9979
	Diastolic Blood Pressure	dBP	mmHg	2573	80.1341	9.93057	4444	80.741	10.4446
	Forced Expiratory Volume in one second	FEV	Litre	2189	2.99514	0.808213	3763	3.0145	0.833735
	Forced Vital Capacity	FVC	Litre	2191	3.92691	0.965899	3763	3.97277	0.991385
	Glucose	glucose	mmol/L	2511	1.54615	0.119663	4294	1.5583	0.111768
	HDL Cholesterol	HDL	mmol/L	2548	1.48701	0.411171	4404	1.45827	0.407707
	Heart Rate (average beats/min)	HR	beats/min	2568	69.669	10.9609	4440	69.1245	11.281
	Potassium	potassium	mmol/L	2520	4.16456	0.32933	4320	4.1684	0.330973
	Self-reported Alcohol Consumption	Alc	units/week	2304	10.2001	10.498	4106	10.1258	10.002
	Smoking Pack Years	PckYrs	pack years	2499	7.94592	13.5986	4380	6.88145	12.4085
	Sodium	sodium	mmol/L	2560	140.148	2.20633	4422	139.844	2.3104
	Systolic Blood Pressure	sBP	mmHg	2570	131.47	16.9044	4436	133.375	18.0021
	Total Cholesterol	cholest	mmol/L	2552	5.19851	1.0688	4413	5.21104	1.06168
	Urea	urea	mmol/L	2556	5.13912	1.31691	4415	5.21642	1.35442
	Waist-to-Hip Ratio	whr	index	2531	0.865575	0.0887303	4379	0.867255	0.0862701

## Sheet: Table S2 - REML for 18 traits
Table S2. Proportion of phenotypic variance in seventeen traits explained by five nested probe sets with decreasing numbers of probes and increasing mean variabilities. Traits ordered by % variance explained
			All available probes (n~393k)		Variable non-mQTL probes (n~115k)			Top 50,000 non-mQTL probes			Top 20,000 non-mQTL probes			Top 10,000 non-mQTL probes
	Trait	n	Var Explained (%)	SE	Var Explained (%)	SE	% of 'all available probes'	Var Explained (%)	SE	% of 'all available probes'	Var Explained	SE	% of 'all available probes'	Var Explained (%)	SE	% of 'all available probes'
	Potassium	4320	23.6959	6.0118	18.1773	5.5713	76.71	16.4343	4.5249	69.36	11.076	3.6103	46.74	3.5354	2.5772	14.92
	Sodium	4422	28.8299	4.621	23.3873	4.5578	81.12	22.2861	3.9915	77.3	15.6452	3.2834	54.27	13.341	2.8166	46.27
	Forced Expiratory Volume in one second	3763	34.8215	6.4355	32.5357	6.282	93.44	24.0961	4.9327	69.2	17.5366	3.9166	50.36	14.4094	3.3228	41.38
	Glucose	4294	40.8477	7.0944	33.2856	6.7349	81.49	23.0496	5.1887	56.43	16.4532	4.0334	40.28	6.3484	2.9236	15.54
	Forced Vital Capacity	3763	41.1225	7.1055	37.3068	6.7171	90.72	26.2593	5.2279	63.86	18.7235	4.1171	45.53	13.8171	3.381	33.6
	Creatinine	4407	42.0739	5.6969	36.7839	5.6035	87.43	30.843	4.7571	73.31	17.0925	3.7113	40.62	14.1038	3.0735	33.52
	Diastolic Blood Pressure	4444	46.9299	6.2607	37.2379	6.2403	79.35	28.7596	4.9734	61.28	20.4527	3.913	43.58	11.2864	3.0595	24.05
	Total Cholesterol	4413	51.8683	5.7811	45.7133	5.7686	88.13	32.0525	4.8699	61.8	21.3116	3.7801	41.09	16.1912	3.1198	31.22
	Heart Rate (average beats/min)	4440	55.379	5.7141	46.5163	5.6575	84	37.038	4.6555	66.88	29.4075	3.7026	53.1	19.4555	3.0367	35.13
	Urea	4415	57.224	5.9339	37.1673	6.6255	64.95	31.4913	5.1491	55.03	21.9927	3.9958	38.43	15.8719	3.1615	27.74
	Systolic Blood Pressure	4436	57.4923	5.6354	49.311	5.8321	85.77	37.4076	4.8691	65.07	25.2597	3.8844	43.94	15.7875	3.1293	27.46
	HDL Cholesterol	4404	63.866	3.7261	60.6372	3.9437	94.94	54.0156	3.8098	84.58	40.6263	3.4584	63.61	30.0432	2.9627	47.04
	Waist-to-Hip Ratio	4379	69.538	4.0232	63.0913	4.5491	90.73	53.4425	4.2342	76.85	40.5087	3.5825	58.25	28.4405	3.0846	40.9
	Body Fat Percentage	4327	72.8801	2.9981	68.5135	3.4826	94.01	64.1284	3.429	87.99	50.2709	3.3042	68.98	36.1453	3.0289	49.6
	Self-reported Alcohol Consumption	4106	75.819	3.862	71.5314	4.1968	94.34	61.7875	4.1504	81.49	44.0355	3.7401	58.08	31.467	3.1881	41.5
	Body Mass Index	4389	76.7072	2.6832	73.8499	3.0793	96.28	70.0281	3.1249	91.29	55.6959	3.1558	72.61	41.6306	2.9196	54.27
	Smoking Pack Years	4380	79.618	2.1105	79.013	2.2507	99.24	77.4513	2.2458	97.28	70.5744	2.3652	88.64	60.6994	2.2522	76.24
	Average		54.042		47.8858			40.6218			30.3919			21.9161
	Average % of 'all available probes'						87.2147			72.8824			53.4182			37.6694
	Average % (Complex Traits)		61.0308				90.788			76.119			58.307			42.413
	Average % (Biochemical Traits)		44.058				82.11			68.2586			46.4343			30.8929

## Sheet: Table S3 - REML permuted sets
Table S3. Results from restricted maximum likelihood analyses using 1,000 sub-sampled sets of 115,746, 50,000, 20,000 and 10,000 probes
	Trait	115k - P value	50k - P value	20k - P value	10k - P value
	Glucose	0.460539	0.667992	0.366633	0.889111
	Total Cholesterol	0.463536	0.947316	0.906094	0.629371
	High-density Lipoprotein Cholesterol	0.716284	0.877734	0.966034	0.983017
	Sodium	1	0.978131	0.998002	0.946054
	Potassium	0.937063	0.620278	0.675325	0.972028
	Urea	1	0.927435	0.53047	0.217782
	Creatnine	0.691309	0.596421	0.977023	0.724276
	Body Mass Index	0.996004	0.713718	0.924076	0.924076
	Waist-to-Hip Ratio	0.969031	0.982107	0.806194	0.909091
	Body Fat Percentage	1	0.982107	0.997003	0.998002
	Systolic Blood Pressure	0.674326	0.800199	0.661339	0.804196
	Diastolic Blood Pressure	0.887113	0.787276	0.531469	0.802198
	Heart Rate (average beats/min)	0.866134	0.890656	0.391608	0.84016
	Forced Expiratory Volume in one second	0.292707	0.942346	0.939061	0.767233
	Forced Vital Capacity	0.246753	0.907555	0.899101	0.808192
	Self-reported Alcohol Consumption	0.556444	0.845924	0.941059	0.942058
	Smoking Pack Years	0.0669331	0.0298211	0.046953	0.043956

## Sheet: Table S4 - LASSO for 18 traits
Table S4. Incremental R2 modelling for seventeen traits and five nested probe sets with decreasing numbers of probes and increasing mean variabilities
			All available probes (n~393k)			Variable non-mQTL probes (n~115k)			Top 50,000 non-mQTL probes			Top 20,000 non-mQTL probes			Top 10,000 non-mQTL probes
	Trait	n	R2 - Null	R2 - Full	Incremental R2	R2 - Full	Incremental R2	% of 'all available probes'	R2 - Full	Incremental R2	% of 'all available probes'	R2 - Full	Incremental R2	% of 'all available probes'	R2 - Full	Incremental R2	% of 'all available probes'
	Forced Vital Capacity	2191	65.08	65.82	0.74	65.43	0.35	47.3	65.29	0.21	28.38	65.14	0.06	8.11	65.13	0.05	6.75676
	Potassium	2520	1.84	2.76	0.92	2.06	0.22	23.91	2.12	0.28	30.43	1.84	0	0	1.97	0.13	14.1304
	Urea	2556	14.33	15.54	1.22	14.58	0.26	21.31	14.42	0.1	8.2	14.34	0.02	1.64	NA	NA	NA
	Forced Expiratory Volume in one second	2189	64.72	66.28	1.56	65.81	1.1	70.51	65.68	0.96	61.54	65.26	0.54	34.62	65.07	0.35	22.4359
	Sodium	2560	1.04	3.41	2.37	1.83	0.79	33.33	1.46	0.41	17.3	1.51	0.47	19.83	1.64	0.6	25.3165
	Glucose	2511	9.46	11.9	2.45	10.23	0.77	31.43	10.18	0.72	29.39	10.17	0.71	28.98	10.18	0.73	29.7959
	Creatinine	2555	32.26	35.31	3.04	34.84	2.58	84.87	34.31	2.05	67.43	32.66	0.4	13.16	32.63	0.36	11.8421
	Systolic Blood Pressure	2570	21.08	24.16	3.08	23.98	2.9	94.16	23.95	2.87	93.18	22.93	1.85	60.06	22.81	1.73	56.1688
	Diastolic Blood Pressure	2573	9.36	12.59	3.24	11.45	2.09	64.51	11.82	2.46	75.93	11.46	2.1	64.81	11.38	2.03	62.6543
	Total Cholesterol	2552	5.38	9.08	3.7	6.45	1.07	28.92	6.29	0.91	24.59	5.77	0.39	10.54	5.55	0.17	4.59459
	Heart Rate (average beats/min)	2658	2.29	7.72	5.43	6.44	4.15	76.43	7	4.71	86.74	6.44	4.16	76.61	5.74	3.46	63.7201
	Waist-to-Hip Ratio	2531	32.54	43.65	11.12	40.23	7.69	69.15	39.37	6.83	61.42	38.13	5.59	50.27	37.4	4.86	43.705
	Self-reported Alcohol Consumption	2304	11.43	23.49	12.06	21.27	9.84	81.59	21.8	10.37	85.99	19.84	8.41	69.73	18.29	6.86	56.8823
	Body Fat Percentage	2516	43.26	56.43	13.18	53.36	10.1	76.63	52.96	9.7	73.6	50.97	7.72	58.57	48.61	5.35	40.5918
	HDL Cholesterol	2548	13.59	30.71	17.12	21.64	8.06	47.08	22.68	9.09	53.1	20.68	7.09	41.41	18.58	4.99	29.1472
	Body Mass Index	2549	3.39	30.98	27.58	23.36	19.97	72.41	23.71	20.32	73.68	20.77	17.38	63.02	15.57	12.18	44.1624
	Smoking Pack Years	2499	4.1	50.11	46.01	45.28	41.18	89.5	43.82	39.72	86.33	42.96	38.86	84.46	40.11	36.01	78.2656
	Average				9.10706		6.65412			6.57118			5.63235			4.99125
	Average % of 'all available probes'							59.5906			56.3076			40.3424			36.8856
	Average % (Complex Traits)							74.219			72.679			57.026			47.5343
	Average % (Biochemical Traits)							38.6929			32.92			16.5086			19.1378
		Null model: Trait (phenotype) ~ chronological age + sex
		Full model: Trait (phenotype) ~ DNAm-based predictor (epigenetic score for trait) + chronological age + sex
		Height was included as an additional covariate for the null and full models for 'Forced Vital Capacity' and 'Forced Expiratory Volume in one second'
		Incremental R2 = Full model R2 - Null model R2
		Training sample was Set 2 (n = 4,450), Test sample was Set 1 (n = 2,578)

## Sheet: Table S5 - literature R2
Table S5. R2 estimates in literature from similar linear DNAm-based predictors of complex and biochemical traits
	Trait	R2	n	Study	Cohort
	Alcohol	16.5	364	32321578	HN5000
	Alcohol	13.1	1797	27843151	KORA
	Alcohol	12	920	27843151	LBC1936
	Alcohol	13.8	2003	27843151	ARIC
	Alcohol	13.1	1251	27843151	MESA
	Alcohol	12.5	895	30257690	LBC1936
	BMI	22.7	364	32321578	HN5000
	BMI	6.9	1366	26119815	LBC1921+LBC1936
	BMI	10	792	32228717	ARIES
	BMI	10	892	30842548	LBC1936
	BMI	12.5	895	30257690	LBC1936
	HDL cholesterol	15.6	895	30257690	LBC1936
	Smoking	51.1	364	32321578	HN5000
	Smoking	60.9	895	30257690	LBC1936
	Total cholesterol	2.7	895	30257690	LBC1936

## Sheet: Table S6 - LASSO permuted sets
Table S6. Results from DNAm-based prediction analyses using 1,000 sub-sampled sets of 115,746, 50,000, 20,000 and 10,000 probes
	Trait	115k - P value	50k - P value	20k - P value	10k - P value
	Glucose	0.88	0.47	0.28	0.14
	Total Cholesterol	1	0.94	0.96	0.96
	High-density Lipoprotein Cholesterol	1	0.97	0.98	0.98
	Sodium	0.99	0.99	0.84	0.55
	Potassium	0.9	0.62	0.91	0.57
	Urea	0.94	0.86	0.86	0.79
	Creatnine	0.36	0.3	0.95	0.95
	Body Mass Index	1	0.55	0.39	0.76
	Waist-to-Hip Ratio	0.76	0.54	0.56	0.42
	Body Fat Percentage	0.99	0.65	0.6	0.86
	Systolic Blood Pressure	0.16	0.03	0.1	0.02
	Diastolic Blood Pressure	0.55	0.12	0.06	0.02
	Heart Rate (average beats/min)	0.83	0.18	0.21	0.44
	Forced Expiratory Volume in one second	0.79	0.73	0.87	0.99
	Forced Vital Capacity	0.77	0.88	0.97	0.91
	Self-reported Alcohol Consumption	0.81	0.23	0.29	0.26
	Smoking Pack Years	0.72	0.38	0.13	0.1

## Sheet: Table S7 - REML for chron. age
Table S7. Proportion of phenotypic variance in chronological age explained by five nested probe sets with decreasing numbers of probes and increasing mean variabilities
	Probe set	Var Explained (%)	SE	% of 'all available probes'
	All available probes (n~393k)	100	0	-
	Variable non-mQTL probes (n~115k)	100	0	100
	Top 50,000 non-mQTL probes	99.9994	2.3919	99.9994
	Top 20,000 non-mQTL probes	99.9995	1.3566	99.9995
	Top 10,000 non-mQTL probes	92.1211	0.9383	92.1211

## Sheet: Table S8 - LASSO for chron. age
Table S8. Incremental R2 modelling for chronological age using DNAm-based predictors from five nested probe sets with decreasing numbers of probes and increasing mean variabilities
	Probe Set	R2	% of 'all available probes'
	All available probes (n~393k)	91.6639	-
	Variable non-mQTL probes (n~115k)	87.3962	95.3442
	Top 50,000 non-mQTL probes	87.7242	95.702
	Top 20,000 non-mQTL probes	85.6716	93.4627
	Top 10,000 non-mQTL probes	83.9453	91.5795
	Training sample had n=4,450, Test sample had n=2,578

## Sheet: Table S9 - Genomic enrichment
Table S9. Tests for over- or under-representations of genomic annotations for the most variable 10,000 non-mQTL probes relative to randomly sampled sets from all tested non-mQTL probes. Significant associations are emboldened
	10,000 most variable non-mQTL probes (10k set)
	Genomic Annotations
	Feature	Count for 10k set	Mean Count for Sub-Sampled Sets (n=1,000)	Fold Enrichment	FDR-corrected P
	Intergenic	3263	2672.28	1.22106	0.001
	1stExon	215	226.358	0.949823	0.232767
	3'UTR	503	612.91	0.820675	0.001
	5'UTR	767	684.017	1.12132	0.001
	Body	3637	4353.44	0.835431	0.001
	TSS1500	1200	1064.58	1.12721	0.001
	TSS200	415	386.424	1.07395	0.07

[truncated: 9 more sheets: Table S10 - Probe Sets descrip., Table S11 - REML mQTLs, Table S12 - REML EWAS Catalog, Table S13- REML hypo,hypermeth., Table S14 - Sens. REML Age, Table S15 - LASSO mQTLs, Table S16 - LASSO EWAS Catalog, Table S17- LASSO hypo,hypermeth, Table S18 - Sens. LASSO age]
